# Supplementary material for: Gal3 Plays a Deleterious Role in a Mouse Model of Endotoxemia
Source: Int J Mol Sci. 2022 Jan 21;23(3):1170. doi: 10.3390/ijms23031170 (PMC8835800; doi:10.3390/ijms23031170)
Supplement: Supplementary file 1 [file ijms-23-01170-s001.zip]

Archive with 8 entries (8 files):
- Figure S1.TIF
- Figure S2.TIF
- Figure S3.TIF
- Figure S4.TIF
- Figure S5.TIF
- Figure S6.TIF
- Figure S7.TIF
- Figure S8.TIF
